# Supplementary material for: The neovaginal microbiome of transgender women post-gender reassignment surgery
Source: Microbiome. 2020 May 5;8:61. doi: 10.1186/s40168-020-00804-1 (PMC7201977; doi:10.1186/s40168-020-00804-1)
Supplement: Supplementary file 8 — Additional file 7: Supplemental Table 1. Percent coverage and mean normalized bacterial spectral counts of KEGG ko level functions from neovaginal and cis vaginal compartments. Supplemental Table 2. Proteins differentially abundant between neovaginas and cis vaginas. Supplemental Table 3. Enriched host pathways positively associated with the neovaginal compartment compared to the cis vaginal compartment. Supplemental Table 4. Enriched host pathways negatively associated with the neovaginal compartment compared to the cis vaginal compartment. Supplemental Table 5. Human protein correlates of bacterial diversity as measured by Shannon's H index. Supplemental Table 6. Enriched host pathways positively associated with bacterial diversity as measured by Shannon's H index. Supplemental Table 7. Enriched host pathways negatively associated with bacterial diversity as measured by Shannon's H index. Supplemental Table 8. Immune cell protein set signatures that overlap with signatures enriched in the neovagina. Supplemental Table 9. Taxa included in the curated database and each taxa's protein detection from initial TREMBL bacteria database search. [file 40168_2020_804_MOESM7_ESM.xls]

## Sheet: Supplemental Table 1
Supplemental Table 1 Percent coverage and mean normalized bacterial spectral counts of KEGG ko level functions from neovaginal and cis vaginal compartments
ko number	Function	% coverage cis vagina	% coverage neovagina	Mean bacterial spectral count cis vagina	Mean bacterial spectral count neovagina	Log 2 Fold Change Difference (neovagina vs cis vagina)
ko00750	Vitamin B6 metabolism	0	0.6	0.01	447.844	15.4507
ko00340	Histidine metabolism	0	0.4	0.01	441.322	15.4295
ko00072	Synthesis and degradation of ketone bodies	0	0.2	0.01	314.317	14.9399
ko00280	Valine, leucine and isoleucine degradation	0	0.2	0.01	314.317	14.9399
ko00310	Lysine degradation	0	0.2	0.01	314.317	14.9399
ko00362	Benzoate degradation	0	0.2	0.01	314.317	14.9399
ko00380	Tryptophan metabolism	0	0.2	0.01	314.317	14.9399
ko00900	Terpenoid backbone biosynthesis	0	0.2	0.01	314.317	14.9399
ko01212	Fatty acid metabolism	0	0.2	0.01	314.317	14.9399
ko00300	Lysine biosynthesis	0	0.4	0.01	284.163	14.7944
ko01210	2-Oxocarboxylic acid metabolism	0	0.4	0.01	284.163	14.7944
ko00561	Glycerolipid metabolism	0	0.2	0.01	157.158	13.9399
ko00760	Nicotinate and nicotinamide metabolism	0	0.2	0.01	157.158	13.9399
ko03320	PPAR signaling pathway	0	0.2	0.01	157.158	13.9399
ko00460	Cyanoamino acid metabolism	0.03125	0.2	20.4204	314.317	3.94414
ko00670	One carbon pool by folate	0.09375	0.2	76.2746	785.792	3.36487
ko00720	Carbon fixation pathways in prokaryotes	0.09375	0.2	86.3566	785.792	3.18577
ko04626	Plant-pathogen interaction	0.03125	0.2	22.2587	157.158	2.81978
ko00071	Fatty acid degradation	0.0625	0.2	56.1084	314.317	2.48593
ko00260	Glycine, serine and threonine metabolism	0.3125	0.6	297.915	1203.48	2.01424
ko00650	Butanoate metabolism	0.09375	0.2	78.3962	314.317	2.00336
ko00430	Taurine and hypotaurine metabolism	0.125	0.4	110.866	441.322	1.99302
ko00220	Arginine biosynthesis	0.375	0.4	472.075	1450.97	1.61993
ko00910	Nitrogen metabolism	0.375	0.4	449.816	1039.8	1.2089
ko00250	Alanine, aspartate and glutamate metabolism	0.375	0.4	535.181	1196.96	1.16128
ko01523	Antifolate resistance	0.09375	0.2	76.2746	157.158	1.04295
ko00020	Citrate cycle	0.21875	0.2	231.683	471.475	1.02503
ko00630	Glyoxylate and dicarboxylate metabolism	0.3125	0.2	495.753	942.951	0.92756
ko02024	Quorum sensing	0.09375	0.2	115.227	157.158	0.447746
ko00040	Pentose and glucuronate interconversions	0	0	0.01	0.01	0
ko00680	Methane metabolism	0.84375	0.6	2588.94	1868.66	-0.470354
ko00640	Propanoate metabolism	0.53125	0.4	669.898	441.322	-0.60211
ko00130	Ubiquinone and other terpenoid-quinone biosynthesis	0.53125	0.4	435.212	284.163	-0.614999
ko01100	Metabolic pathways	1	1	10975.9	6870.87	-0.675778
ko04066	HIF-1 signaling pathway	0.875	0.6	2050.8	1217.71	-0.752019
ko01200	Carbon metabolism	0.96875	1	6812.42	3938.78	-0.790418
ko04940	Type I diabetes mellitus	0.625	0.2	822.356	471.475	-0.802581
ko05134	Legionellosis	0.625	0.2	844.615	471.475	-0.841111
ko05010	Alzheimer's disease	0.8125	0.6	1235.01	679.533	-0.861903
ko01130	Biosynthesis of antibiotics	0.96875	1	7621.68	4162.64	-0.872613
ko02020	Two-component system	0.375	0.4	816.451	441.322	-0.887534
ko00270	Cysteine and methionine metabolism	0.5	0.4	580.444	284.163	-1.03044
ko01120	Microbial metabolism in diverse environments	0.96875	1	8557.63	4035.63	-1.08442
ko01230	Biosynthesis of amino acids	0.96875	1	6325.09	2935.52	-1.10747
ko01110	Biosynthesis of secondary metabolites	1	0.8	8705.47	3998.96	-1.1223
ko03018	RNA degradation	0.8125	0.4	2352.91	1009.65	-1.22059
ko05152	Tuberculosis	0.65625	0.4	1473.09	598.48	-1.29947
ko00710	Carbon fixation in photosynthetic organisms	0.90625	0.8	3931.23	1568.49	-1.32561
ko04212	Longevity regulating pathway - worm	0.65625	0.2	1223.67	471.475	-1.37597
ko00620	Pyruvate metabolism	0.8125	0.4	2468.23	912.797	-1.43511
ko00010	Glycolysis _ Gluconeogenesis	0.9375	0.8	6975.72	2203.51	-1.66254
ko00051	Fructose and mannose metabolism	0.71875	0.4	1829.93	284.163	-2.68699
ko04922	Glucagon signaling pathway	0.84375	0.2	1777.14	254.01	-2.8066
ko00030	Pentose phosphate pathway	0.84375	0.4	2471.73	284.163	-3.12073
ko02010	ABC transporters	0.75	0.2	1255.94	127.005	-3.30582
ko00500	Starch and sucrose metabolism	0.59375	0.2	1712.06	157.158	-3.44544
ko05230	Central carbon metabolism in cancer	0.78125	0.2	1483.27	127.005	-3.54582
ko03010	Ribosome	0.625	0.2	2732.02	157.158	-4.11967
ko02030	Bacterial chemotaxis	0.03125	0	22.2587	0.01	-11.1202
ko02040	Flagellar assembly	0.03125	0	22.2587	0.01	-11.1202
ko05132	Salmonella infection	0.03125	0	22.2587	0.01	-11.1202
ko00830	Retinol metabolism	0.03125	0	23.6332	0.01	-11.2066
ko00980	Metabolism of xenobiotics by cytochrome P450	0.03125	0	23.6332	0.01	-11.2066
ko00982	Drug metabolism - cytochrome P450	0.03125	0	23.6332	0.01	-11.2066
ko00120	Primary bile acid biosynthesis	0.03125	0	32.4695	0.01	-11.6649
ko00121	Secondary bile acid biosynthesis	0.03125	0	32.4695	0.01	-11.6649
ko00450	Selenocompound metabolism	0.03125	0	32.4695	0.01	-11.6649
ko00473	D-Alanine metabolism	0.03125	0	32.4695	0.01	-11.6649
ko00550	Peptidoglycan biosynthesis	0.03125	0	32.4695	0.01	-11.6649
ko01502	Vancomycin resistance	0.03125	0	32.4695	0.01	-11.6649
ko03410	Base excision repair	0.03125	0	32.4753	0.01	-11.6651
ko04917	Prolactin signaling pathway	0.03125	0	32.4753	0.01	-11.6651
ko04918	Thyroid hormone synthesis	0.03125	0	32.4753	0.01	-11.6651
ko00740	Riboflavin metabolism	0.0625	0	42.6791	0.01	-12.0593
ko04214	Apoptosis - fly	0.03125	0	44.298	0.01	-12.113
ko00350	Tyrosine metabolism	0.0625	0	56.1084	0.01	-12.454
ko00625	Chloroalkane and chloroalkene degradation	0.0625	0	56.1084	0.01	-12.454
ko00626	Naphthalene degradation	0.0625	0	56.1084	0.01	-12.454
ko01220	Degradation of aromatic compounds	0.0625	0	56.1084	0.01	-12.454
ko00983	Drug metabolism - other enzymes	0.09375	0	106.923	0.01	-13.3843
ko01051	Biosynthesis of ansamycins	0.125	0	112.131	0.01	-13.4529
ko02026	Biofilm formation - Escherichia coli	0.125	0	113.231	0.01	-13.467
ko04910	Insulin signaling pathway	0.125	0	113.231	0.01	-13.467
ko04931	Insulin resistance	0.125	0	113.231	0.01	-13.467
ko00195	Photosynthesis	0.09375	0	121.077	0.01	-13.5636
ko00480	Glutathione metabolism	0.0625	0	129.895	0.01	-13.6651
ko00730	Thiamine metabolism	0.15625	0	165.373	0.01	-14.0134
ko05418	Fluid shear stress and atherosclerosis	0.1875	0	198.489	0.01	-14.2768
ko04621	NOD-like receptor signaling pathway	0.21875	0	220.748	0.01	-14.4301
ko03020	RNA polymerase	0.21875	0	254.066	0.01	-14.6329
ko00190	Oxidative phosphorylation	0.1875	0	259.982	0.01	-14.6661
ko04152	AMPK signaling pathway	0.28125	0	313.439	0.01	-14.9359
ko02060	Phosphotransferase system	0.15625	0	319.964	0.01	-14.9656
ko04724	Glutamatergic synapse	0.28125	0	358.821	0.01	-15.131
ko04727	GABAergic synapse	0.28125	0	358.821	0.01	-15.131
ko00562	Inositol phosphate metabolism	0.4375	0	408.583	0.01	-15.3183
ko00240	Pyrimidine metabolism	0.25	0	425.435	0.01	-15.3767
ko00052	Galactose metabolism	0.28125	0	441.015	0.01	-15.4285
ko04217	Necroptosis	0.40625	0	472.052	0.01	-15.5267
ko00520	Amino sugar and nucleotide sugar metabolism	0.5	0	517.057	0.01	-15.658
ko00970	Aminoacyl-tRNA biosynthesis	0.21875	0	593.467	0.01	-15.8569
ko04930	Type II diabetes mellitus	0.71875	0	827.386	0.01	-16.3363
ko05165	Human papillomavirus infection	0.71875	0	827.386	0.01	-16.3363
ko05203	Viral carcinogenesis	0.71875	0	827.386	0.01	-16.3363
ko00230	Purine metabolism	0.75	0	1413.14	0.01	-17.1085

## Sheet: Supplemental Table 2
Supplemental Table 2 Proteins differentially abundant between neovaginas and cis vaginas
UniProt Accession ID	Protein Name	Gene Name	P.value (Mann-Whitney U-test)	Adjusted p-value	Log Fold Change Difference (Neovaginal average - cis vaginal average)	General Function
SF3B1_HUMAN	Splicing factor 3B subunit 1	SF3B1	6.05648e-05	0.0634113	3.06135	mRNA processing
CCDC6_HUMAN	Coiled-coil domain-containing protein 6	CCDC6	0.000363389	0.380104	-2.58705	structural constituent of cytoskeleton
FUMH_HUMAN	Fumarate hydratase, mitochondrial	FH	0.000363389	0.380104	2.41123	TCA cycle
HNRL2_HUMAN	Heterogeneous nuclear ribonucleoprotein U-like protein 2	HNRNPUL2	0.000545083	0.569067	2.17442	RNA binding
K1C24_HUMAN	Keratin, type I cytoskeletal 24	KRT24	0.000817624	0.852782	-6.33914	cornification
MVP_HUMAN	Major vault protein	MVP	0.000817624	0.852782	2.82207	negative regulation of signaling
PDLI1_HUMAN	PDZ and LIM domain protein 1	PDLIM1	0.000817624	0.852782	2.87334	response to oxidative stress
IDE_HUMAN	Insulin-degrading enzyme	IDE	0.000817624	0.852782	3.15196	proteolysis
SPR1A_HUMAN	Cornifin-A	SPRR1A	0.00115073	1	-4.92104	cornification
EEA1_HUMAN	Early endosome antigen 1	EEA1	0.00115073	1	-2.95212	endosomal trafficking
STX7_HUMAN	Syntaxin-7	STX7	0.00115073	1	-1.92297	positive regulation of T cell mediated cytotoxicity
SORCN_HUMAN	Sorcin	SRI	0.00115073	1	2.72793	signal transduction
ARPC2_HUMAN	Actin-related protein 2/3 complex subunit 2	ARPC2	0.00115073	1	2.73593	phagocytosis
K1C20_HUMAN	Keratin, type I cytoskeletal 20	KRT20	0.00115073	1	3.45408	cornification
SAHH_HUMAN	Adenosylhomocysteinase	AHCY	0.00160497	1	2.31583	one-carbon metabolism
COR1C_HUMAN	Coronin-1C	CORO1C	0.00187357	1	5.44025	phagocytosis
QSOX1_HUMAN	Sulfhydryl oxidase 1	QSOX1	0.00215005	1	-2.62976	cell redox homeostasis
HEXB_HUMAN	Beta-hexosaminidase subunit beta	HEXB	0.00215005	1	1.88976	neutrophil degranulation
ETFB_HUMAN	Electron transfer flavoprotein subunit beta	ETFB	0.00215005	1	3.56375	fatty acid beta-oxidation using acycl-CoA dehydrogenase
DHE3_HUMAN	Glutamate dehydrogenase 1, mitochondrial	GLUD1	0.00215005	1	3.65788	converts L-glutamate to alpha-ketoglutarate
CRK_HUMAN	Adapter molecule crk	CRK	0.00215005	1	4.21457	phagocytosis
DSG2_HUMAN	Desmoglein-2	DSG2	0.00262764	1	4.97536	desmosome organization
SPR2D_HUMAN	Small proline-rich protein 2D	SPRR2D	0.00284654	1	-3.67387	cornification
CAMP_HUMAN	Cathelicidin antimicrobial peptide	CAMP	0.00284654	1	-2.33207	innate immune response, binds LPS
S10AA_HUMAN	Protein S100-A10	S100A10	0.00284654	1	-2.32244	positive regulation of stress fiber assembly
AMPB_HUMAN	Aminopeptidase B	RNPEP	0.00284654	1	2.24002	proteolysis
1433F_HUMAN	14-3-3 protein eta	YWHAH	0.00284654	1	2.42015	membrane organization
NP1L4_HUMAN	Nucleosome assembly protein 1-like 4	NAP1L4	0.00284654	1	3.97502	nucleosome assembly
PSB5_HUMAN	Proteasome subunit beta type-5	PSMB5	0.00284654	1	4.10255	response to oxidative stress
SPRR3_HUMAN	Small proline-rich protein 3	SPRR3	0.00366417	1	-6.00212	cornification
NGAL_HUMAN	Neutrophil gelatinase-associated lipocalin	LCN2	0.00366417	1	-2.19958	innate immune response
DOPD_HUMAN	D-dopachrome decarboxylase	DDT	0.00366417	1	2.14592	positive regulation of inflammatory response
GBLP_HUMAN	Guanine nucleotide-binding protein subunit beta-2-like 1	GNB2L1	0.00366417	1	2.69959	regulation of cell cycle
ACON_HUMAN	Aconitate hydratase, mitochondrial	ACO2	0.00366417	1	3.10273	TCA cycle
ENSA_HUMAN	Alpha-endosulfine	ENSA	0.00469377	1	-3.55473	G2/M transition of mitotic cell cycle
TGM3_HUMAN	Protein-glutamine gamma-glutamyltransferase E	TGM3	0.00469377	1	-2.24303	peptide crosslinking, keratinization
IMPA1_HUMAN	Inositol monophosphatase 1	IMPA1	0.00469377	1	-1.88621	signal transduction
LIMA1_HUMAN	LIM domain and actin-binding protein 1	LIMA1	0.00469377	1	1.6967	lipid metabolism
RO60_HUMAN	60 kDa SS-A/Ro ribonucleoprotein	TROVE2	0.00469377	1	1.90231	immune system development
FUS_HUMAN	RNA-binding protein FUS	FUS	0.00469377	1	1.98473	transcription regulation
RADI_HUMAN	Radixin	RDX	0.00469377	1	2.61467	negative regulation of adherens junction organization
SF3B3_HUMAN	Splicing factor 3B subunit 3	SF3B3	0.00469377	1	2.74992	mRNA processing
GALE_HUMAN	UDP-glucose 4-epimerase	GALE	0.00469377	1	3.11867	carbohydrate metabolism
THIO_HUMAN	Thioredoxin	TXN	0.00587478	1	-3.69497	cell redox homeostasis
QORX_HUMAN	Quinone oxidoreductase PIG3	TP53I3	0.00587478	1	-1.50323	regulation of apoptotic process
PROM1_HUMAN	Prominin-1	PROM1	0.00587478	1	1.43906	cell differentiation
ARC1B_HUMAN	Actin-related protein 2/3 complex subunit 1B	ARPC1B	0.00587478	1	2.85364	phagocytosis
CDD_HUMAN	Cytidine deaminase	CDA	0.00729805	1	-3.95405	negative regulation of nucleotide metabolism
INVO_HUMAN	Involucrin	IVL	0.00729805	1	-3.6739	cornification
K2C6C_HUMAN	Keratin, type II cytoskeletal 6C	KRT6C	0.00729805	1	-3.5436	cornification
1433E_HUMAN	14-3-3 protein epsilon	YWHAE	0.00729805	1	2.02209	membrane organization
CASPE_HUMAN	Caspase-14	CASP14	0.00729805	1	2.36005	cornification
ADHX_HUMAN	Alcohol dehydrogenase class-3	ADH5	0.00729805	1	3.49495	response to redox state
RCC2_HUMAN	Protein RCC2	RCC2	0.00738306	1	7.66348	positive regulation of G2/M transition of mitotic cell cycle
K2C6B_HUMAN	Keratin, type II cytoskeletal 6B	KRT6B	0.0089333	1	-3.97958	cornification
K2C6A_HUMAN	Keratin, type II cytoskeletal 6A	KRT6A	0.0089333	1	-3.60208	cornification
LOX12_HUMAN	Arachidonate 12-lipoxygenase, 12S-type	ALOX12	0.0089333	1	-3.5212	establishment of skin barrier
MARCS_HUMAN	Myristoylated alanine-rich C-kinase substrate	MARCKS	0.0089333	1	-3.175	actin crosslink formation
PRS27_HUMAN	Serine protease 27	PRSS27	0.0089333	1	-3.11697	serine protease
CAD17_HUMAN	Cadherin-17	CDH17	0.0089333	1	1.55796	cell-cell adhesion
GELS_HUMAN	Gelsolin	GSN	0.0089333	1	1.66023	positive regulation of keratinocyte apoptotic process
ADSV_HUMAN	Adseverin	SCIN	0.0089333	1	2.9474	positive regulation of apoptotic process
AUHM_HUMAN	Methylglutaconyl-CoA hydratase, mitochondrial	AUH	0.0100762	1	6.87526	Branched-chain amino acid catabolism
FCL_HUMAN	GDP-L-fucose synthase	TSTA3	0.0102149	1	5.57387	T cell mediated cytotoxicity
RTN4_HUMAN	Reticulon-4	RTN4	0.0108714	1	-1.85757	immune system regulation
UB2V1_HUMAN	Ubiquitin-conjugating enzyme E2 variant 1	UBE2V1	0.0108714	1	-1.43182	positive regulation of NF-kappaB transcription factor activity
SYNC_HUMAN	Asparagine--tRNA ligase, cytoplasmic	NARS	0.0108714	1	1.76449	protein biosynthesis
THIL_HUMAN	Acetyl-CoA acetyltransferase, mitochondrial	ACAT1	0.0108714	1	1.97301	ketone body metabolism
MISP_HUMAN	Mitotic interactor and substrate of PLK1	MISP	0.0108714	1	2.66018	cell cycle
PSCA_HUMAN	Prostate stem cell antigen	PSCA	0.0130517	1	-4.62711	negative regulation of ERK1 and ERK2 cascade
K1C13_HUMAN	Keratin, type I cytoskeletal 13	KRT13	0.0130517	1	-4.05822	cornification
CRIS3_HUMAN	Cysteine-rich secretory protein 3	CRISP3	0.0130517	1	-3.01163	defense response
CO6_HUMAN	Complement component C6	C6	0.0130517	1	-1.96745	complement activation
PSA5_HUMAN	Proteasome subunit alpha type-5	PSMA5	0.0130517	1	2.07824	neutrophil degranulation
A16A1_HUMAN	Aldehyde dehydrogenase family 16 member A1	ALDH16A1	0.0130517	1	2.66202	unknown
LIS1_HUMAN	Platelet-activating factor acetylhydrolase IB subunit alpha	PAFAH1B1	0.0130517	1	3.35462	G2/M transition of mitotic cell cycle
ATP5J_HUMAN	ATP synthase-coupling factor 6, mitochondrial	ATP5J	0.0154665	1	4.13994	ATP biosynthesis
TXD11_HUMAN	Thioredoxin domain-containing protein 11	TXNDC11	0.0155954	1	-5.34943	cell redox homeostasis
MUC5B_HUMAN	Mucin-5B	MUC5B	0.0155954	1	-3.47208	gel-forming mucin that contribute lubricating and viscoelastic properties to cervical mucus
CEL3B_HUMAN	Chymotrypsin-like elastase family member 3B	CELA3B	0.0155954	1	-2.59843	proteolysis
LYPD3_HUMAN	Ly6/PLAUR domain-containing protein 3	LYPD3	0.0155954	1	-2.34308	cell-matrix adhesion
ANXA1_HUMAN	Annexin A1	ANXA1	0.0155954	1	-2.31481	innate immunity
PEPL_HUMAN	Periplakin	PPL	0.0155954	1	-2.21539	cornification
DSG3_HUMAN	Desmoglein-3	DSG3	0.0155954	1	-2.01973	cornification
ARF1_HUMAN	ADP-ribosylation factor 1	ARF1	0.0155954	1	-1.43389	antigen processing and presentation
EMAL2_HUMAN	Echinoderm microtubule-associated protein-like 2	EML2	0.0155954	1	1.74733	negative regulation of microtubule polymerization
MTPN_HUMAN	Myotrophin	MTPN	0.0155954	1	1.98027	cellular response to mechanical stimulus
CBPA4_HUMAN	Carboxypeptidase A4	CPA4	0.0155954	1	2.26235	proteolysis
ECH1_HUMAN	Delta(3,5)-Delta(2,4)-dienoyl-CoA isomerase, mitochondrial	ECH1	0.0155954	1	2.36692	fatty acid metabolism
IDH3A_HUMAN	Isocitrate dehydrogenase [NAD] subunit alpha, mitochondrial	IDH3A	0.0155954	1	2.56591	TCA cycle
AL3A1_HUMAN	Aldehyde dehydrogenase, dimeric NADP-preferring	ALDH3A1	0.0155954	1	4.02773	xenobiotic metabolism
PKP1_HUMAN	Plakophilin-1	PKP1	0.018442	1	-3.49551	cornification
ST2B1_HUMAN	Sulfotransferase family cytosolic 2B member 1	SULT2B1	0.018442	1	-2.93204	lipid metabolism
CF132_HUMAN	Uncharacterized protein C6orf132	C6orf132	0.018442	1	-2.84	unknown
G6PD_HUMAN	Glucose-6-phosphate 1-dehydrogenase	G6PD	0.018442	1	2.05283	carbohydrate metabolism
HYES_HUMAN	Bifunctional epoxide hydrolase 2	EPHX2	0.018442	1	2.74891	xenobiotic metabolism, inflammatory response
SYHC_HUMAN	Histidine--tRNA ligase, cytoplasmic	HARS	0.018442	1	3.17421	translation
TTC9A_HUMAN	Tetratricopeptide repeat protein 9A	TTC9	0.0217125	1	-5.64544	bone development
FIBA_HUMAN	Fibrinogen alpha chain	FGA	0.0217125	1	-2.27136	TLR signaling pathway
TGM1_HUMAN	Protein-glutamine gamma-glutamyltransferase K	TGM1	0.0217125	1	-2.26254	peptide crosslinking, cornification
TPM4_HUMAN	Tropomyosin alpha-4 chain	TPM4	0.0217125	1	-1.66578	actin filament organization
ACBP_HUMAN	Acyl-CoA-binding protein	DBI	0.0217125	1	-1.45517	acyl-CoA metabolism
IPYR2_HUMAN	Inorganic pyrophosphatase 2, mitochondrial	PPA2	0.0217125	1	1.67803	diphosphate metabolism
ACOC_HUMAN	Cytoplasmic aconitate hydratase	ACO1	0.0217125	1	1.92528	TCA Cycle
PRPS2_HUMAN	Ribose-phosphate pyrophosphokinase 2	PRPS2	0.0217125	1	2.51921	nucleotide biosynthesis
TPIS_HUMAN	Triosephosphate isomerase	TPI1	0.0217125	1	2.75561	glycolysis
ISK7_HUMAN	Serine protease inhibitor Kazal-type 7	SPINK7	0.0253464	1	-2.82049	serine protease inhibitor
MANF_HUMAN	Mesencephalic astrocyte-derived neurotrophic factor	MANF	0.0253464	1	-2.35445	stress response
ERO1A_HUMAN	ERO1-like protein alpha	ERO1L	0.0253464	1	-2.15304	cell redox homeostasis
KLK10_HUMAN	Kallikrein-10	KLK10	0.0253464	1	-1.87147	cell cycle
GNS_HUMAN	N-acetylglucosamine-6-sulfatase	GNS	0.0253464	1	1.67373	glycosaminoglycan catabolism
PSB6_HUMAN	Proteasome subunit beta type-6	PSMB6	0.0253464	1	2.56987	antigen processing and presentation
HMCS1_HUMAN	Hydroxymethylglutaryl-CoA synthase, cytoplasmic	HMGCS1	0.0253464	1	2.81078	acetyl-CoA metabolism
DSG1_HUMAN	Desmoglein-1	DSG1	0.0294648	1	-3.16003	cell-cell adhesion
TM11E_HUMAN	Transmembrane protease serine 11E	TMPRSS11E	0.0294648	1	-2.94976	serine protease which possesses both gelatinolytic and caseinolytic activities
ISK5_HUMAN	Serine protease inhibitor Kazal-type 5	SPINK5	0.0294648	1	-2.70639	cornification
S10AE_HUMAN	Protein S100-A14	S100A14	0.0294648	1	-2.41257	TLR4 sginaling pathway
CFAH_HUMAN	Complement factor H	CFH	0.0294648	1	-2.04885	complement activation
UGDH_HUMAN	UDP-glucose 6-dehydrogenase	UGDH	0.0294648	1	-1.25736	carbohydrate metabolism
IDHP_HUMAN	Isocitrate dehydrogenase [NADP], mitochondrial	IDH2	0.0294648	1	1.17927	TCA cycle
GSTP1_HUMAN	Glutathione S-transferase P	GSTP1	0.0294648	1	1.37102	response to reactive oxygen species
CISY_HUMAN	Citrate synthase, mitochondrial	CS	0.0294648	1	1.80397	TCA cycle
ASSY_HUMAN	Argininosuccinate synthase	ASS1	0.0294648	1	1.85044	amino acid biosynthesis
ENOA_HUMAN	Alpha-enolase	ENO1	0.0294648	1	2.00286	glycolysis
ASNA_HUMAN	ATPase ASNA1	ASNA1	0.0294648	1	2.64531	IRE1-mediated unfolded protein response
CSRP1_HUMAN	Cysteine and glycine-rich protein 1	CSRP1	0.0294648	1	2.8198	platelet aggregation
ATPA_HUMAN	ATP synthase subunit alpha, mitochondrial	ATP5A1	0.0294648	1	3.1499	ATP biosynthesis
WFDC2_HUMAN	WAP four-disulfide core domain protein 2	WFDC2	0.0340071	1	-3.26688	broad range protease inhibitor
CRYAB_HUMAN	Alpha-crystallin B chain	CRYAB	0.0340071	1	-2.12761	response to hydrogen peroxide
KTN1_HUMAN	Kinectin	KTN1	0.0340071	1	-1.9829	accumulates in integrin-based adhesion complexes
K1C16_HUMAN	Keratin, type I cytoskeletal 16	KRT16	0.0340071	1	-1.95925	establishment of skin barrier
DECR_HUMAN	2,4-dienoyl-CoA reductase, mitochondrial	DECR1	0.0340071	1	-1.89458	fatty acid metabolism
H12_HUMAN	Histone H1.2	HIST1H1C	0.0340071	1	-1.78923	regulation of transcription
MYH14_HUMAN	Myosin-14	MYH14	0.0340071	1	-1.54097	cell shape
TTHY_HUMAN	Transthyretin	TTR	0.0340071	1	-1.36199	ECM organization, retional metabolism
TLN1_HUMAN	Talin-1	TLN1	0.0340071	1	-1.08481	cell-cell junction assembly
SRSF1_HUMAN	Serine/arginine-rich splicing factor 1	SRSF1	0.0340071	1	1.08182	mRNA processing
TERA_HUMAN	Transitional endoplasmic reticulum ATPase	VCP	0.0340071	1	1.58521	autophagy
TXNL1_HUMAN	Thioredoxin-like protein 1	TXNL1	0.0340071	1	1.99196	cell redox homeostasis
GIPC1_HUMAN	PDZ domain-containing protein GIPC1	GIPC1	0.0354375	1	-5.37296	cellular response to interleukin-7
CRNN_HUMAN	Cornulin	CRNN	0.0391248	1	-4.08675	cell-cell adhesion
K2C4_HUMAN	Keratin, type II cytoskeletal 4	KRT4	0.0391248	1	-3.324	cornification
VASP_HUMAN	Vasodilator-stimulated phosphoprotein	VASP	0.0391248	1	-2.00773	cell junction assembly
K2C5_HUMAN	Keratin, type II cytoskeletal 5	KRT5	0.0391248	1	-1.98078	cornification
QCR6_HUMAN	Cytochrome b-c1 complex subunit 6, mitochondrial	UQCRH	0.0391248	1	-1.78306	mitochondrial electron transport
AATC_HUMAN	Aspartate aminotransferase, cytoplasmic	GOT1	0.0391248	1	1.58798	glutamate metabolism
AL7A1_HUMAN	Alpha-aminoadipic semialdehyde dehydrogenase	ALDH7A1	0.0391248	1	2.0069	cellular aldehyde metabolism
SYK_HUMAN	Lysine--tRNA ligase	KARS	0.0391248	1	2.79107	positive regulation of macrophage activation
PLSL_HUMAN	Plastin-2	LCP1	0.0447271	1	-3.8493	T cell activation
APOA2_HUMAN	Apolipoprotein A-II	APOA2	0.0447271	1	-2.62499	lipid transport
SARG_HUMAN	Specifically androgen-regulated gene protein	SARG	0.0447271	1	-1.55859	putative androgen-specific receptor
K1C19_HUMAN	Keratin, type I cytoskeletal 19	KRT19	0.0447271	1	-1.32221	cornification
ARLY_HUMAN	Argininosuccinate lyase	ASL	0.0447271	1	1.6153	ammonia assimilation cycle
THIM_HUMAN	3-ketoacyl-CoA thiolase, mitochondrial	ACAA2	0.0447271	1	1.61979	fatty acid metabolism
PSA_HUMAN	Puromycin-sensitive aminopeptidase	NPEPPS	0.0447271	1	1.75289	proteolysis
NACAM_HUMAN	Nascent polypeptide-associated complex subunit alpha, muscle-specific form	NACA	0.0447271	1	2.48542	transcription regulation
AL1A3_HUMAN	Aldehyde dehydrogenase family 1 member A3	ALDH1A3	0.0447271	1	3.0625	retinol metabolism
SODE_HUMAN	Extracellular superoxide dismutase [Cu-Zn]	SOD3	0.0447271	1	3.12722	cellular response to oxidative stress

## Sheet: Supplemental Table 3
Supplemental Table 3 Enriched host pathways positively associated with the neovaginal compartment compared to the cis vaginal compartment
Pathway	p-value	q-value	Source	External_id	Host Protein Correlates	Pathway Data Set Size
Citrate cycle	4.46e-12	8.88e-10	INOH	None	IDH3A; ENO1; ACO1; ACAT1; CS; FH; ACO2; ASL	32
Citrate cycle (TCA cycle) - Homo sapiens (human)	1.05e-08	1.05e-06	KEGG	path:hsa00020	IDH3A; IDH2; ACO1; CS; ACO2; FH	30
Metabolism	8.89e-08	4.79e-06	Reactome	R-HSA-1430728	GNS; EPHX2; G6PD; KARS; ALDH3A1; TPI1; PPA2; FH; ASS1; IDH3A; PRPS2; ACAT1; ACAA2; AUH; GOT1; ASL; HMGCS1; ETFB; IDH2; GALE; ALDH7A1; CS; ACO2; ADH5; ENO1; HEXB; GLUD1; GSTP1; AHCY	1960
Citric acid cycle (TCA cycle)	9.63e-08	4.79e-06	Reactome	R-HSA-71403	IDH3A; FH; CS; ACO2; IDH2	22
Arginine Proline metabolism	4.63e-07	1.84e-05	INOH	None	GLUD1; ALDH7A1; FH; GOT1; ASS1; ASL	55
Glycolysis / Gluconeogenesis - Homo sapiens (human)	1.65e-06	5.49e-05	KEGG	path:hsa00010	ADH5; ALDH3A1; ENO1; TPI1; ALDH7A1; ALDH1A3	68
Arginine biosynthesis - Homo sapiens (human)	4.31e-06	0.000122649	KEGG	path:hsa00220	GOT1; ASS1; GLUD1; ASL	21
Valine, leucine and isoleucine degradation - Homo sapiens (human)	5.62e-06	0.000139718	KEGG	path:hsa00280	AUH; ALDH7A1; ACAA2; HMGCS1; ACAT1	48
Histidine degradation	6.33e-06	0.000139996	INOH	None	ALDH1A3; HARS; ALDH3A1; ALDH7A1	23
Alanine Aspartate Asparagine metabolism	8.97e-06	0.000178537	INOH	None	GOT1; ASS1; NARS; ASL	25
Pyruvate metabolism and Citric Acid (TCA) cycle	1.01e-05	0.000183036	Reactome	R-HSA-71406	IDH3A; FH; CS; ACO2; IDH2	54
Glyoxylate and dicarboxylate metabolism - Homo sapiens (human)	1.9e-05	0.000315837	KEGG	path:hsa00630	CS; ACAT1; ACO2; ACO1	30
Valine Leucine Isoleucine degradation	2.48e-05	0.000379458	INOH	None	AUH; ACAA2; HMGCS1; ALDH7A1	32
Tyrosine metabolism	2.81e-05	0.000399329	INOH	None	FH; ALDH3A1; ADH5; ALDH1A3	33
Alanine, aspartate and glutamate metabolism - Homo sapiens (human)	3.57e-05	0.000473048	KEGG	path:hsa00250	GOT1; ASS1; GLUD1; ASL	35
Tyrosine metabolism - Homo sapiens (human)	4e-05	0.00048237	KEGG	path:hsa00350	GOT1; ALDH3A1; ADH5; ALDH1A3	36
Phenylalanine degradation	4.12e-05	0.00048237	INOH	None	GOT1; ALDH3A1; ALDH1A3	13
tRNA Aminoacylation	7.41e-05	0.000804091	Reactome	R-HSA-379724	KARS; HARS; PPA2; NARS	42
Metabolism of amino acids and derivatives	8.07e-05	0.000804091	Reactome	R-HSA-71291	KARS; GOT1; AUH; GLUD1; ACAT1; ALDH7A1; AHCY; ASS1; ASL	339
Metabolism of carbohydrates	8.08e-05	0.000804091	Reactome	R-HSA-71387	GNS; HEXB; PRPS2; ENO1; G6PD; GALE; TPI1; GOT1	263
Fatty acid degradation - Homo sapiens (human)	8.91e-05	0.000844619	KEGG	path:hsa00071	ACAT1; ALDH7A1; ADH5; ACAA2	44
Phenylalanine metabolism - Homo sapiens (human)	9.65e-05	0.000872634	KEGG	path:hsa00360	GOT1; ALDH3A1; ALDH1A3	17
Fc gamma R-mediated phagocytosis - Homo sapiens (human)	0.000121035	0.00104721	KEGG	path:hsa04666	CRK; ARPC1B; ARPC2; SCIN; GSN	90
Lysine degradation	0.000214301	0.00177691	INOH	None	CS; ACAT1; ALDH7A1	22
Histidine metabolism - Homo sapiens (human)	0.000245496	0.00195415	KEGG	path:hsa00340	ALDH7A1; ALDH3A1; ALDH1A3	23
Cytosolic tRNA aminoacylation	0.000279486	0.00208688	Reactome	R-HSA-379716	KARS; HARS; NARS	24
Keratan sulfate degradation	0.000283145	0.00208688	Reactome	R-HSA-2022857	GNS; HEXB	5
The citric acid (TCA) cycle and respiratory electron transport	0.000330967	0.00235223	Reactome	R-HSA-1428517	IDH3A; ETFB; IDH2; CS; FH; ACO2	173
DroToll-like	0.000408278	0.00280163	INOH	None	PSMB6; PSMB5; CASP14; PSMA5	65
Drug metabolism - cytochrome P450 - Homo sapiens (human)	0.000541849	0.00359427	KEGG	path:hsa00982	GSTP1; ALDH3A1; ADH5; ALDH1A3	70
beta-Alanine metabolism - Homo sapiens (human)	0.000604162	0.00387833	KEGG	path:hsa00410	ALDH7A1; ALDH3A1; ALDH1A3	31
Metabolism of xenobiotics by cytochrome P450 - Homo sapiens (human)	0.000669069	0.00416078	KEGG	path:hsa00980	GSTP1; ALDH3A1; ADH5; ALDH1A3	74
Gluconeogenesis	0.000795052	0.0047944	Reactome	R-HSA-70263	ENO1; TPI1; GOT1	34
Chemical carcinogenesis - Homo sapiens (human)	0.000984709	0.005632	KEGG	path:hsa05204	GSTP1; ALDH3A1; ADH5; ALDH1A3	82
Regulation of actin cytoskeleton - Homo sapiens (human)	0.000990553	0.005632	KEGG	path:hsa04810	ARPC2; RDX; ARPC1B; CRK; GSN; SCIN	213
Pyruvate metabolism - Homo sapiens (human)	0.00119108	0.00654513	KEGG	path:hsa00620	FH; ACAT1; ALDH7A1	39
Synthesis and degradation of ketone bodies - Homo sapiens (human)	0.00125212	0.00654513	KEGG	path:hsa00072	ACAT1; HMGCS1	10
Urea cycle	0.00125212	0.00654513	Reactome	R-HSA-70635	ASS1; ASL	10
Metabolism of polyamines	0.00128271	0.00654513	Reactome	R-HSA-351202	GOT1; ASS1; ASL	40
Proteasome - Homo sapiens (human)	0.0018072	0.00899081	KEGG	path:hsa03050	PSMB6; PSMB5; PSMA5	45
Chk1/Chk2(Cds1) mediated inactivation of Cyclin B:Cdk1 complex	0.00214777	0.0103173	Reactome	R-HSA-75035	YWHAH; YWHAE	13
Amino sugar and nucleotide sugar metabolism - Homo sapiens (human)	0.00217753	0.0103173	KEGG	path:hsa00520	TSTA3; GALE; HEXB	48
mRNA Splicing - Minor Pathway	0.00273994	0.0126802	Reactome	R-HSA-72165	SF3B1; SRSF1; SF3B3	52
Pentose phosphate pathway (hexose monophosphate shunt)	0.00287118	0.012697	Reactome	R-HSA-71336	G6PD; PRPS2	15
Activation of BAD and translocation to mitochondria	0.00287118	0.012697	Reactome	R-HSA-111447	YWHAH; YWHAE	15
Glutathione metabolism - Homo sapiens (human)	0.00338438	0.0146411	KEGG	path:hsa00480	IDH2; GSTP1; G6PD	56
Butanoate metabolism	0.00369308	0.0154934	INOH	None	HMGCS1; ACAT1	17
Apoptosis	0.00373711	0.0154934	Reactome	R-HSA-109581	DSG2; YWHAH; YWHAE; GSN	118
Programmed Cell Death	0.00408764	0.0164784	Reactome	R-HSA-5357801	DSG2; YWHAH; YWHAE; GSN	121
Protein methylation	0.0041403	0.0164784	Reactome	R-HSA-8876725	VCP; ETFB	18
TLR JNK	0.00451256	0.0172692	INOH	None	PSMB6; PSMB5; PSMA5	62
IL-1 JNK	0.00451256	0.0172692	INOH	None	PSMB6; PSMB5; PSMA5	62
Glycosaminoglycan degradation - Homo sapiens (human)	0.00461135	0.0173143	KEGG	path:hsa00531	GNS; HEXB	19
TLR p38	0.00472008	0.0173944	INOH	None	PSMB6; PSMB5; PSMA5	63
Peroxisomal protein import	0.00493329	0.0175308	Reactome	R-HSA-9033241	ECH1; EPHX2; IDE	64
IL-1 NFkB	0.00493329	0.0175308	INOH	None	PSMB6; PSMB5; PSMA5	64
Shigellosis - Homo sapiens (human)	0.00515225	0.0179877	KEGG	path:hsa05131	ARPC1B; ARPC2; CRK	65
Aminoacyl-tRNA biosynthesis - Homo sapiens (human)	0.00537698	0.0180508	KEGG	path:hsa00970	KARS; HARS; NARS	66
IL-1 p38	0.00537698	0.0180508	INOH	None	PSMB6; PSMB5; PSMA5	66
RHO GTPase Effectors	0.00547959	0.0180508	Reactome	R-HSA-195258	RCC2; ARPC2; YWHAH; ARPC1B; PAFAH1B1; YWHAE	300
TNF	0.00560753	0.0180508	INOH	None	PSMB6; PSMB5; PSMA5	67
Mitochondrial tRNA aminoacylation	0.00562387	0.0180508	Reactome	R-HSA-379726	KARS; PPA2	21
TLR NFkB	0.00608627	0.0191688	INOH	None	PSMB6; PSMB5; PSMA5	69
Terpenoid backbone biosynthesis - Homo sapiens (human)	0.00616483	0.0191688	KEGG	path:hsa00900	ACAT1; HMGCS1	22
Branched-chain amino acid catabolism	0.00672857	0.0205998	Reactome	R-HSA-70895	AUH; ACAT1	23
Hedgehog	0.00684901	0.0206508	INOH	None	PSMB6; PSMB5; PSMA5	72
Pentose phosphate cycle	0.00731486	0.0213065	INOH	None	G6PD; PRPS2	24
Fas	0.00731486	0.0213065	INOH	None	YWHAH; YWHAE	24
Bacterial invasion of epithelial cells - Homo sapiens (human)	0.00738768	0.0213065	KEGG	path:hsa05100	CRK; ARPC2; ARPC1B	74
Propanoate metabolism	0.00792342	0.0222079	INOH	None	ACAA2; ALDH7A1	25
Methionine Cysteine metabolism	0.00792342	0.0222079	INOH	None	GOT1; AHCY	25
Notch	0.00853863	0.0233185	INOH	None	PSMB6; PSMB5; PSMA5	78
Sulfur amino acid metabolism	0.00855401	0.0233185	Reactome	R-HSA-1614635	GOT1; AHCY	26
Glutamate Glutamine metabolism	0.00920639	0.0244276	INOH	None	GLUD1; ALDH7A1	27
Transcriptional activation of mitochondrial biogenesis	0.00920639	0.0244276	Reactome	R-HSA-2151201	IDH2; GLUD1	27
Butanoate metabolism - Homo sapiens (human)	0.00988032	0.0255348	KEGG	path:hsa00650	ACAT1; HMGCS1	28
EGF	0.00988032	0.0255348	INOH	None	YWHAH; YWHAE	28

## Sheet: Supplemental Table 4
Supplemental Table 4 Enriched host pathways negatively associated with the neovaginal compartment compared to the cis vaginal compartment
Pathway	p-value	q-value	Source	External_id	Host Protein Correlates	Pathway Data Set Size
Keratinization	1.33e-23	1.22e-21	Reactome	R-HSA-6805567	TGM1; PKP1; KRT6B; IVL; KRT6A; SPRR3; KRT24; PPL; KRT16; KRT13; KRT19; KRT5; KRT4; SPRR1A; SPINK5; DSG1; DSG3; SPRR2D; KRT6C	129
Developmental Biology	6.97e-14	3.21e-12	Reactome	R-HSA-1266738	TGM1; MYH14; KRT5; PKP1; KRT4; SPRR1A; PPL; TLN1; KRT6B; KRT6C; KRT6A; DSG3; SPINK5; DSG1; SPRR3; KRT24; SPRR2D; VASP; IVL; KRT16; KRT13; KRT19	619
Formation of the cornified envelope	2.61e-12	7.99e-11	Reactome	R-HSA-6809371	TGM1; IVL; SPRR3; PPL; SPRR1A; PKP1; DSG3; SPRR2D; SPINK5; DSG1	75
Apoptotic cleavage of cell adhesion proteins	1.83e-05	0.000420577	Reactome	R-HSA-351906	DSG3; DSG1; PKP1	11
Apoptotic execution phase	0.000121374	0.00223327	Reactome	R-HSA-75153	DSG3; DSG1; PKP1; HIST1H1C	52
Innate Immune System	0.000159189	0.00244089	Reactome	R-HSA-168249	TXN; CAMP; CDA; CFH; CRISP3; EEA1; TTR; QSOX1; FGA; LCN2; PKP1; UBE2V1; MUC5B; DSG1; C6	1065
Smooth Muscle Contraction	0.000666647	0.00876165	Reactome	R-HSA-445355	ANXA1; TPM4; TLN1	35
Apoptotic cleavage of cellular proteins	0.000850263	0.00977802	Reactome	R-HSA-111465	DSG3; DSG1; PKP1	38
Post-translational protein phosphorylation	0.0020228	0.0177412	Reactome	R-HSA-8957275	QSOX1; FGA; APOA2; KTN1	109
GRB2:SOS provides linkage to MAPK signaling for Integrins	0.00240641	0.0177412	Reactome	R-HSA-354194	FGA; TLN1	15
p130Cas linkage to MAPK signaling for integrins	0.00240641	0.0177412	Reactome	R-HSA-372708	FGA; TLN1	15
Immune System	0.00245969	0.0177412	Reactome	R-HSA-168256	FGA; TXN; CAMP; PKP1; CDA; CFH; LCN2; EEA1; TTR; ARF1; QSOX1; PPL; CRISP3; MUC5B; UBE2V1; VASP; DSG1; C6	1827
Neutrophil degranulation	0.00250989	0.0177412	Reactome	R-HSA-6798695	CAMP; CDA; LCN2; TTR; QSOX1; PKP1; CRISP3; DSG1	485
Apoptosis	0.00269975	0.0177412	Reactome	R-HSA-109581	DSG3; DSG1; PKP1; HIST1H1C	118
Programmed Cell Death	0.00295615	0.0181311	Reactome	R-HSA-5357801	DSG3; DSG1; PKP1; HIST1H1C	121
Regulation of Insulin-like Growth Factor (IGF) transport and uptake by Insulin-like Growth Factor Binding Proteins (IGFBPs)	0.00341976	0.0196636	Reactome	R-HSA-381426	QSOX1; FGA; APOA2; KTN1	126
Platelet degranulation	0.00372048	0.0201343	Reactome	R-HSA-114608	QSOX1; FGA; MANF; TLN1	129
Response to elevated platelet cytosolic Ca2+	0.00426079	0.021746	Reactome	R-HSA-76005	QSOX1; FGA; MANF; TLN1	134
Estrogen signaling pathway - Homo sapiens (human)	0.00449102	0.021746	KEGG	path:hsa04915	KRT16; KRT13; KRT19; KRT24	136
Complement and coagulation cascades - Homo sapiens (human)	0.00690689	0.0317717	KEGG	path:hsa04610	FGA; CFH; C6	79
Integrin alphaIIb beta3 signaling	0.00774436	0.0323855	Reactome	R-HSA-354192	FGA; TLN1	27
Integrin signaling	0.00774436	0.0323855	Reactome	R-HSA-9006921	FGA; TLN1	27

## Sheet: Supplemental Table 5
Supplemental Table 5 Human protein correlates of bacterial diversity as measured by Shannon's H index
Gene Name	Protein Name	Function (UniProt)	r	95% confidence interval	P (two-tailed)
NUDC	Nuclear migration protein nudC	Protects from oxidative stress	0.5819	0.3088 to 0.7663	0.0002
ALDH7A1	Alpha-aminoadipic semialdehyde dehydrogenase	Protects from oxidative stress by metabolizing lipid peroxidation-derived aldehydes	0.5563	0.2742 to 0.7503	0.0003
CAPN2	Calpain-2 catalytic subunit	Cellular response to LPS	0.5488	0.2642 to 0.7455	0.0004
CLYBL	Citramalyl-CoA lyase, mitochondrial	Regulation of cobalamin metabolic process	0.5327	0.2428 to 0.7352	0.0007
DSG2	Desmoglein-2	Desmosome organization	0.5078	0.2105 to 0.7191	0.0013
SERPINB9	Serpin B9	Response to bacterium	0.4934	0.1921 to 0.7097	0.0019
U2AF2	Splicing factor U2AF 65 kDa subunit	mRNA processing	0.4776	0.172 to 0.6993	0.0028
HEXB	Fatty acid synthase beta subunit hexB	Fatty acid biosynthethic process	0.4653	0.1567 to 0.6912	0.0037
TNC	Tenascin	cell adhesion, response to wounding	0.464	0.1551 to 0.6903	0.0038
UBE2I	SUMO-conjugating enzyme UBC9	cell cycle	0.4572	0.1467 to 0.6857	0.0044
HSPA5	Endoplasmic reticulum chaperone BiP	positive regulation of cell migration	0.4569	0.1462 to 0.6855	0.0045
VCP	Transitional endoplasmic reticulum ATPase	Autophagy	0.45	0.1377 to 0.6809	0.0052
FOLR3	Folate receptor gamma	cell adhesion	0.448	0.1352 to 0.6795	0.0054
ATP1A1	Sodium/potassium-transporting ATPase subunit alpha-1	ion transport	0.4443	0.1307 to 0.677	0.0059
PITHD1	PITH domain-containing protein 1	unknown	0.4405	0.1261 to 0.6745	0.0064
H6PD	GDH/6PGL endoplasmic bifunctional protein	pentose-phosphate shunt	0.4342	0.1184 to 0.6702	0.0073
RCC2	Protein RCC2	Cell division	0.4304	0.1139 to 0.6676	0.0078
TPD52	Tumor protein D52	B cell differentiation	0.4298	0.1131 to 0.6672	0.0079
CEACAM8	Carcinoembryonic antigen-related cell adhesion molecular 8	immune response	0.4296	0.1129 to 0.6671	0.008
ALDH2	Aldehyde dehydrogenase, mitochondrial	carbohydrate metabolism	0.4231	0.105 to 0.6627	0.0091
FAM3D	Protein FAM3D	cytokine activity	0.4219	0.1036 to 0.6618	0.0093
S100A2	Protein S100-A2	Endothelial cell migration	0.4173	0.098 to 0.6587	0.0102
FH	Fumarate hydratase, mitochondrial	Fumarate metabolism	0.4125	0.09231 to 0.6554	0.0112
PROM1	Prominin-1	Organization of the apical plasma membrane in epithelial cells	0.4041	0.08225 to 0.6496	0.0131
CLTC	Clathrin heavy chain 1	autophagy	0.4032	0.08126 to 0.649	0.0133
ADPRHL2	ADP-ribose glycohydrolase ARH3	cellular response to superoxide	0.4011	0.0787 to 0.6475	0.0139
GSN	Gelsolin	tissue regeneration	0.3972	0.07408 to 0.6448	0.0149
GALE	UDP-glucose 4-epimerase	carbohydrate metabolism	0.3971	0.07394 to 0.6447	0.015
HSPA4	Heat shock 70 kDa protein 4	stress response	0.394	0.07029 to 0.6426	0.0158
ATP5A1	ATP synthase subunit alpha, mitochondrial	response to oxidative stress	0.3859	0.0608 to 0.6369	0.0183
S100A7	Protein S100-A7	response to reactice oxygen species	0.384	0.05857 to 0.6356	0.019
ACO2	Aconitate hydratase, mitochondrial	TCA cycle	0.383	0.05746 to 0.6349	0.0193
RNH1	Ribonuclease inhibitor	Redox homeostasis	0.3815	0.05565 to 0.6339	0.0198
PDHB	Pyruvate dehydrogenase E1 component subunit beta, mitochondrial	carbohydrate metabolism	0.3749	0.04804 to 0.6293	0.0222
MISP	Mitotic interactor and substrate of PLK1	cell division	0.3722	0.04487 to 0.6273	0.0233
PNP	Purine nucleoside phosphorylase	immune response	0.3716	0.04418 to 0.6269	0.0235
PYGL	Glycogen phosphorylase, liver form	glycogen metabolism	0.3709	0.04335 to 0.6264	0.0238
RNASET2	Ribonuclease T2	Neutrophil degranulation	0.3664	0.03813 to 0.6232	0.0257
HARS	Histidine--tRNA ligase, cytoplasmic	protein biosynthesis	0.3651	0.03662 to 0.6223	0.0263
PSMB6	Proteasome subunit beta type-6	host-virus interaction	0.3637	0.03511 to 0.6214	0.0269
EFHD2	EF-hand domain-containing protein D2	Regulates B-cell receptor-induced immature and primary B-cell apoptosis	0.3617	0.03279 to 0.62	0.0278
PLD3	Phospholipase D3	lipid metabolism	0.3608	0.0317 to 0.6193	0.0283
GPX3	Glutathione peroxidase 3	Protects cells from oxidative damage by catalyzing the reduction of hydrogen peroxide, lipid peroxides and organic hydroperoxide by glutathione	0.3601	0.03088 to 0.6188	0.0286
DYNC1H1	Cytoplasmic dynein 1 heavy chain 1	cell division	0.3583	0.02885 to 0.6175	0.0294
ECI1	Enoyl-CoA delta isomerase 1, mitochondrial	Fatty acid beta-oxidation	0.3578	0.02828 to 0.6172	0.0297
CCT4	T-complex protein 1 subunit delta	Toxin transport	0.3573	0.02774 to 0.6168	0.0299
PLEK	Pleckstrin	Platelet degranulation	0.3571	0.02747 to 0.6167	0.03
TCP1	T-complex protein 1 subunit alpha	toxin transport	0.356	0.02624 to 0.6159	0.0306
FKBP4	Peptidyl-prolyl cis-trans isomerase FKBP4	Protective role against oxidative stress in mitochondria	0.354	0.02393 to 0.6145	0.0316
CALR	Calreticulin	Positive regulation of dendritic cell chemotaxis	0.3533	0.02311 to 0.614	0.032
MUC1	Mucin-1	Provides a protective layer on epithelial cells against bacterial and enzyme attack	0.3519	0.02148 to 0.6129	0.0327
NAPRT	Nicotinate phosphoribosyltransferase	response to oxidative stress	0.3515	0.02108 to 0.6127	0.0329
EML2	Echinoderm microtubule-associated protein-like 2	Negative regulation of microtubule polymerization	0.3513	0.02081 to 0.6125	0.033
HMGCS1	Hydroxymethylglutaryl-CoA synthase, cytoplasmic	lipid metabolism	0.3475	0.01647 to 0.6098	0.0351
RAC2	Ras-related C3 botulinum toxin substrate 2	Regulation of hydrogen peroxide metabolism	0.346	0.01485 to 0.6088	0.0359
CORO1C	Coronin-1C	Negative regulation of epithelial cell migration	0.3431	0.01153 to 0.6067	0.0376
HIST1H4A	Histone H4	negative regulation of gene expression, epigenetic	0.343	0.01148 to 0.6067	0.0377
BIN2	Bridging integrator 2	cell chemotaxis, inhibits phagocytosis	0.3389	0.006766 to 0.6037	0.0402
AIMP1	Aminoacyl tRNA synthase complex-interacting multifunctional protein 1	response to wounding	0.337	0.00464 to 0.6023	0.0414
ACAA2	3-ketoacyl-CoA thiolase, mitochondrial	Abolishes BNIO3-mediated apoptosis and mitchondrial damage	0.3366	0.004215 to 0.602	0.0416
RPL18	60S ribosomal protein L18	translation	0.3363	0.003862 to 0.6018	0.0418
GLOD4	Glyoxalase domain-containing protein 4	cadherin binding	0.3333	0.0004631 to 0.5996	0.0438
AGAP2	arf-GAP with GTPase, ANK repeat and PH domain-containing protein 2	protein transport	0.3332	0.0003293 to 0.5996	0.0439
NSF	Vesicle-fusing ATPase	protein transport	0.3304	-0.002745 to 0.5976	0.0458
GPT	Alanine aminotransferase	Amino acid biosynthesis	0.3301	-0.003107 to 0.5974	0.046
BLMH	Bleomycin hydrolase	response to toxic substance	0.3258	-0.007944 to 0.5942	0.0491
ARPC1B	Actin-related protein 2/3 complex subunit 1B	response to DNA damage	0.3253	-0.008476 to 0.5939	0.0494
RAB1A	Ras-related protein Rab-1A	autophagy	0.3251	-0.008742 to 0.5937	0.0496
SIRPA	Tyrosine-protein phosphatase non-receptor type substrate 1	cell adhesion	-0.3266	-0.5948 to 0.007012	0.0485
IGHA1	Immunoglobulin heavy constant alpha 1	Defense response to bacterium	-0.3346	-0.6006 to -0.001936	0.0429
FABP5	Fatty acid -binding protein 5	epidermis development	-0.3359	-0.6015 to -0.00341	0.0421
ANXA2	Annexin A2	fibrinolysis	-0.3365	-0.602 to -0.00408	0.0417
TMPRSS11E	Transmembrane protease serine 11E	proteolysis	-0.3365	-0.602 to -0.00408	0.0417
AHNAK	Neuroblast differentiation-associated protein AHNAK	regulation of RNA splicing	-0.3383	-0.6032 to -0.006094	0.0406
PLIN3	Perilipin-3	vesicle-mediated transport	-0.3391	-0.6038 to -0.007034	0.04
PCNA	PCNA-associated factor	DNA repair	-0.3406	-0.6049 to -0.008648	0.0392
OVGP1	Oviduct-specific glycoprotein	carbohydrate metabolism	-0.3415	-0.6055 to -0.009725	0.0386
SPRR1A	Cornifin-A	cornification	-0.3422	-0.6061 to -0.01053	0.0381
IGHG3	Immunoglobulin heavy constant gamma 3	Defense response to bacterium	-0.346	-0.6088 to -0.01485	0.0359
HIST1H1B	Histone H1.5	chromosome condensation	-0.3483	-0.6104 to -0.01742	0.0346
IVL	Involucrin	cornification	-0.3513	-0.6125 to -0.02081	0.033
IMPA1	Inositol monophosphatase 1	signal transduction	-0.3514	-0.6126 to -0.02094	0.033
KLK12	Kallikrein-12	cornification	-0.3563	-0.6161 to -0.02651	0.0304
SEMG1	Semenogelin-1	antibacterial humoral response	-0.3668	-0.6236 to -0.03868	0.0255
HV306_HUMAN	Immunoglobulin heavy variable 3-53	Defense response to bacterium	-0.3704	-0.6261 to -0.0428	0.024
CFB	Complement factor B	Complement Activation	-0.3716	-0.6269 to -0.04418	0.0235
CHMP2A	Charged multivesicular body protein 2a	protein transport	-0.376	-0.63 to -0.04928	0.0218
NPC2	NPC intracellular cholesterol transporter 2	lipid metabolism	-0.3783	-0.6316 to -0.05191	0.021
HIST1H1C	Histone H1.2	chromosome condensation	-0.3785	-0.6318 to -0.05219	0.0209
SPINK5	Serine protease inhibitor Kazal-type 5	cornification	-0.3793	-0.6324 to -0.05316	0.0206
ITIH4	Inter-alpha-trypsin inhibitor heavy chain H4	acute-phase response	-0.3808	-0.6334 to -0.05482	0.0201
HP	Haptoglobin	Defense response to bacterium	-0.3814	-0.6338 to -0.05551	0.0199
PKP1	Plakophilin-1	cell adhesion	-0.3818	-0.6341 to -0.05607	0.0197
SEMG2	Semenogelin-2	antibacterial humoral response	-0.3819	-0.6342 to -0.05621	0.0197
HRG	Heme transporter HRG1	heme transport	-0.3867	-0.6375 to -0.06177	0.0181
IGKC	Immunoglobulin kappa constant	Defense response to bacterium	-0.3887	-0.6389 to -0.06414	0.0174
SARG	Specifically androgen-regulated gene protein	putative androgen-specific receptor	-0.3894	-0.6394 to -0.06498	0.0172
IGFBP3	Insulin-like growth factor-binding protein 3	apoptosis	-0.4003	-0.6469 to -0.07774	0.0141
HV209_HUMAN	Immunoglobulin heavy variable 4-34	defense response to bacterium	-0.4022	-0.6483 to -0.07999	0.0136
TXN	Thioredoxin	cell redox homeostasis	-0.4141	-0.6565 to -0.09416	0.0108
CRYAB	Alpha-crystallin B chain	apoptoic process involved in morphogenesis	-0.4164	-0.6581 to -0.097	0.0104
APOH	Beta-2-glycoprotein 1	Platelet degranulation	-0.4255	-0.6643 to -0.1079	0.0087
SPRR3	Small proline-rich protein 3	cornification	-0.4261	-0.6647 to -0.1086	0.0086
CFH	Complement factor H	Complement Activation	-0.4264	-0.6649 to -0.109	0.0085
CRISP3	Cysteine-rich secretory protein 3	Defense response to bacterium	-0.4848	-0.7041 to -0.1812	0.0024
H1F0	Histone H1.0	Chromatin silencing	-0.4891	-0.7069 to -0.1866	0.0021
IGHG1	Immunoglobulin heavy constant gamma 1	Defense response to bacterium	-0.4966	-0.7118 to -0.1962	0.0018
ENSA	Alpha-endosulfine	Cell division	-0.5723	-0.7603 to -0.2957	0.0002

## Sheet: Supplemental Table 6
Supplemental Table 6 Enriched host pathways positively associated with bacterial diversity as measured by Shannon's H index
Pathway	p-value	q-value	Source	External_id	Host Protein Correlates	Pathway Data Set Size
Neutrophil degranulation	1.45e-06	0.000361481	Reactome	R-HSA-6798695	PNP; FOLR3; RNASET2; HEXB; VCP; NAPRT; DYNC1H1; CEACAM8; S100A7; BIN2; PYGL; GSN	485
Valine Leucine Isoleucine degradation	1.25e-05	0.00156753	INOH	None	ACAA2; ALDH2; HMGCS1; ALDH7A1	32
Pyruvate metabolism - Homo sapiens (human)	2.8e-05	0.001993	KEGG	path:hsa00620	FH; PDHB; ALDH2; ALDH7A1	39
Fatty acid degradation - Homo sapiens (human)	4.55e-05	0.001993	KEGG	path:hsa00071	ACAA2; ECI1; ALDH2; ALDH7A1	44
Innate Immune System	5.87e-05	0.001993	Reactome	R-HSA-168249	PNP; ARPC1B; RNASET2; MUC1; HEXB; VCP; NAPRT; FOLR3; PLD3; DYNC1H1; CEACAM8; S100A7; BIN2; PYGL; GSN	1065
Valine, leucine and isoleucine degradation - Homo sapiens (human)	6.43e-05	0.001993	KEGG	path:hsa00280	HMGCS1; ACAA2; ALDH2; ALDH7A1	48
Histidine degradation	0.000147658	0.00246097	INOH	None	HARS; ALDH2; ALDH7A1	23
Propanoate metabolism	0.00019053	0.00295509	INOH	None	ACAA2; ALDH2; ALDH7A1	25
Glutamate Glutamine metabolism	0.000240746	0.00300932	INOH	None	GPT; ALDH2; ALDH7A1	27
Citrate cycle (TCA cycle) - Homo sapiens (human)	0.000330945	0.00344734	KEGG	path:hsa00020	FH; PDHB; ACO2	30
Pyruvate metabolism	0.000481527	0.00445859	INOH	None	PDHB; ALDH2; ALDH7A1	34
Immune System	0.000883	0.00703349	Reactome	R-HSA-168256	CLTC; HSPA5; PLD3; ARPC1B; MUC1; HEXB; PYGL; VCP; NAPRT; FOLR3; DYNC1H1; PNP; CEACAM8; S100A7; BIN2; RNASET2; CALR; GSN	1827
Folding of actin by CCT/TriC	0.000891129	0.00703349	Reactome	R-HSA-390450	TCP1; CCT4	10
Cellular response to heat stress	0.00104699	0.00793172	Reactome	R-HSA-3371556	FKBP4; VCP; HSPA5; HSPA4	99
Pyruvate metabolism and Citric Acid (TCA) cycle	0.00187156	0.0121974	Reactome	R-HSA-71406	FH; PDHB; ACO2	54
Arginine Proline metabolism	0.00197319	0.0121974	INOH	None	FH; ALDH2; ALDH7A1	55
Metabolism	0.00200744	0.0121974	Reactome	R-HSA-1430728	UBE2I; HMGCS1; ACO2; GALE; PNP; HEXB; NAPRT; ALDH2; AIMP1; RPL18; ACAA2; ECI1; ALDH7A1; GPT; PDHB; PLD3; PYGL; FH	1960
RHO GTPase Effectors	0.00232434	0.0135136	Reactome	R-HSA-195258	HIST1H4A; RAC2; ARPC1B; NUDC; RCC2; DYNC1H1	300
Glycolysis / Gluconeogenesis - Homo sapiens (human)	0.00361535	0.0180767	KEGG	path:hsa00010	PDHB; ALDH2; ALDH7A1	68
Citric acid cycle (TCA cycle)	0.0044171	0.0182717	Reactome	R-HSA-71403	FH; ACO2	22
Lysine degradation	0.0044171	0.0182717	INOH	None	ALDH2; ALDH7A1	22
Tryptophan metabolism	0.0044171	0.0182717	EHMN	Tryptophan metabolism	ALDH2; ALDH7A1	22
Cellular responses to stress	0.00456179	0.0182717	Reactome	R-HSA-2262752	FKBP4; HIST1H4A; HSPA5; HSPA4; VCP; GPX3	344
Thyroid hormone synthesis - Homo sapiens (human)	0.00458736	0.0182717	KEGG	path:hsa04918	GPX3; ATP1A1; HSPA5	74
Histidine metabolism - Homo sapiens (human)	0.00482372	0.0182717	KEGG	path:hsa00340	ALDH2; ALDH7A1	23
BBSome-mediated cargo-targeting to cilium	0.00482372	0.0182717	Reactome	R-HSA-5620922	TCP1; CCT4	23
Antigen processing and presentation - Homo sapiens (human)	0.0051271	0.0190107	KEGG	path:hsa04612	CALR; HSPA5; HSPA4	77
Antigen Presentation: Folding, assembly and peptide loading of class I MHC	0.00524694	0.0190107	Reactome	R-HSA-983170	CALR; HSPA5	24
Cytosolic tRNA aminoacylation	0.00524694	0.0190107	Reactome	R-HSA-379716	HARS; AIMP1	24
Regulation of HSF1-mediated heat shock response	0.00590407	0.0205614	Reactome	R-HSA-3371453	FKBP4; HSPA5; HSPA4	81
Formation of tubulin folding intermediates by CCT/TriC	0.00614263	0.0205614	Reactome	R-HSA-389960	TCP1; CCT4	26
Metabolism of proteins	0.00622941	0.0205614	Reactome	R-HSA-392499	UBE2I; HIST1H4A; HSPA5; RAB1A; RPL18; MUC1; CCT4; AIMP1; VCP; TCP1; NSF; TNC; DYNC1H1; PSMB6; ACO2; HARS; CALR	1999
COPI-mediated anterograde transport	0.00631756	0.0205614	Reactome	R-HSA-6807878	RAB1A; NSF; DYNC1H1	83
Ascorbate and aldarate metabolism - Homo sapiens (human)	0.00661478	0.0205614	KEGG	path:hsa00053	ALDH2; ALDH7A1	27
Protein processing in endoplasmic reticulum - Homo sapiens (human)	0.00663569	0.0205614	KEGG	path:hsa04141	VCP; CALR; CAPN2; HSPA5	165
Prefoldin mediated transfer of substrate to CCT/TriC	0.00710293	0.0205614	Reactome	R-HSA-389957	TCP1; CCT4	28
Fc gamma R-mediated phagocytosis - Homo sapiens (human)	0.00789908	0.0205614	KEGG	path:hsa04666	ARPC1B; RAC2; GSN	90
Nicotinate and nicotinamide metabolism - Homo sapiens (human)	0.00812666	0.0205614	KEGG	path:hsa00760	PNP; NAPRT	30
beta-Alanine metabolism - Homo sapiens (human)	0.00866193	0.0212302	KEGG	path:hsa00410	ALDH2; ALDH7A1	31
HSF1 activation	0.00866193	0.0212302	Reactome	R-HSA-3371511	FKBP4; VCP	31
Citrate cycle	0.00921261	0.0222282	INOH	None	FH; ACO2	32
Asparagine N-linked glycosylation	0.0093473	0.0222282	Reactome	R-HSA-446203	VCP; RAB1A; CALR; NSF; DYNC1H1	285
Amplification of signal from unattached kinetochores via a MAD2 inhibitory signal	0.00942474	0.0222282	Reactome	R-HSA-141444	RCC2; NUDC; DYNC1H1	96
Amplification of signal from the kinetochores	0.00942474	0.0222282	Reactome	R-HSA-141424	RCC2; NUDC; DYNC1H1	96
N-glycan trimming in the ER and Calnexin/Calreticulin cycle	0.00977855	0.0226355	Reactome	R-HSA-532668	VCP; CALR	33
Cooperation of Prefoldin and TriC/CCT in actin and tubulin folding	0.00977855	0.0226355	Reactome	R-HSA-389958	TCP1; CCT4	33

## Sheet: Supplemental Table 7
Supplemental Table 7 Enriched host pathways negatively associated with bacterial diversity as measured by Shannon's H index
Pathway	p-value	q-value	Source	External_id	Host Protein Correlates	Pathway Data Set Size
Formation of the cornified envelope	5.12e-08	2.97e-06	Reactome	R-HSA-6809371	KLK12; SPRR3; IVL; PKP1; SPRR1A; SPINK5	75
Innate Immune System	3.87e-07	1.12e-05	Reactome	R-HSA-168249	TXN; ANXA2; PKP1; CFH; HP; CFB; IGHG1; IGHG3; SEMG1; NPC2; FABP5; CRISP3; IGKC; SIRPA	1065
Keratinization	1.3e-06	2.51e-05	Reactome	R-HSA-6805567	KLK12; SPRR3; IVL; PKP1; SPRR1A; SPINK5	129
Activation of DNA fragmentation factor	5.48e-06	6.36e-05	Reactome	R-HSA-211227	H1F0; HIST1H1B; HIST1H1C	13
Apoptosis induced DNA fragmentation	5.48e-06	6.36e-05	Reactome	R-HSA-140342	H1F0; HIST1H1B; HIST1H1C	13
Apoptotic execution phase	1.22e-05	0.000107169	Reactome	R-HSA-75153	H1F0; PKP1; HIST1H1B; HIST1H1C	52
Formation of Senescence-Associated Heterochromatin Foci (SAHF)	1.29e-05	0.000107169	Reactome	R-HSA-2559584	H1F0; HIST1H1B; HIST1H1C	17
Regulation of Complement cascade	2.63e-05	0.000190577	Reactome	R-HSA-977606	IGKC; CFB; IGHG1; CFH; IGHG3	129
Complement cascade	3.9e-05	0.000251071	Reactome	R-HSA-166658	IGKC; CFB; IGHG1; CFH; IGHG3	140
DNA Damage/Telomere Stress Induced Senescence	6.1e-05	0.000353919	Reactome	R-HSA-2559586	H1F0; HIST1H1B; HIST1H1C	28
Initial triggering of complement	0.000194413	0.000983779	Reactome	R-HSA-166663	IGKC; CFB; IGHG1; IGHG3	105
Immune System	0.00020354	0.000983779	Reactome	R-HSA-168256	TXN; ANXA2; SIRPA; CFH; PKP1; HP; CFB; IGHG1; IGHG3; SEMG1; NPC2; FABP5; CRISP3; IGKC	1827
Apoptosis	0.000304211	0.00129455	Reactome	R-HSA-109581	H1F0; PKP1; HIST1H1B; HIST1H1C	118
Neutrophil degranulation	0.000314892	0.00129455	Reactome	R-HSA-6798695	ANXA2; PKP1; SIRPA; HP; NPC2; FABP5; CRISP3	485
Programmed Cell Death	0.000334798	0.00129455	Reactome	R-HSA-5357801	H1F0; PKP1; HIST1H1B; HIST1H1C	121
Dissolution of Fibrin Clot	0.000571142	0.00207039	Reactome	R-HSA-75205	HRG; ANXA2	13
Cellular Senescence	0.00174124	0.00546077	Reactome	R-HSA-2559583	TXN; H1F0; HIST1H1B; HIST1H1C	188
Classical antibody-mediated complement activation	0.00188382	0.00546077	Reactome	R-HSA-173623	IGKC; IGHG1; IGHG3	89
FCGR activation	0.00194509	0.00546077	Reactome	R-HSA-2029481	IGKC; IGHG1; IGHG3	90
Triglyceride catabolism	0.00198261	0.00546077	Reactome	R-HSA-163560	FABP5; PLIN3	24
Hemostasis	0.00206308	0.00546077	Reactome	R-HSA-109582	ANXA2; SIRPA; IGHA1; APOH; ITIH4; IGKC; HRG	667
Creation of C4 and C2 activators	0.00240895	0.00607475	Reactome	R-HSA-166786	IGKC; IGHG1; IGHG3	97
Role of phospholipids in phagocytosis	0.00326684	0.00789486	Reactome	R-HSA-2029485	IGKC; IGHG1; IGHG3	108
Triglyceride metabolism	0.0049285	0.0114341	Reactome	R-HSA-8979227	FABP5; PLIN3	38
Platelet degranulation	0.00537484	0.01199	Reactome	R-HSA-114608	HRG; ITIH4; APOH	129
Response to elevated platelet cytosolic Ca2+	0.00597295	0.0128308	Reactome	R-HSA-76005	HRG; ITIH4; APOH	134
Developmental Biology	0.00655108	0.0135701	Reactome	R-HSA-1266738	IVL; SPRR3; KLK12; PKP1; SPRR1A; SPINK5	619
Regulation of actin dynamics for phagocytic cup formation	0.00687509	0.0137502	Reactome	R-HSA-2029482	IGKC; IGHG1; IGHG3	141
Cholesterol metabolism - Homo sapiens (human)	0.00841117	0.0162616	KEGG	path:hsa04979	NPC2; APOH	50
Fcgamma receptor (FCGR) dependent phagocytosis	0.00955255	0.0178725	Reactome	R-HSA-2029480	IGKC; IGHG1; IGHG3	159

## Sheet: Supplemental Table 8
Supplemental Table 8 Immune cell protein set signatures that overlap with signatures enriched in the neovagina.
Immune Cell Protein Set Name	Protein Set Size	Enrichment Score	Normalized Enrichment Score	Nominal p-value	FDR q-value	FWER p-value
Negative signature among individuals with CD4+CD38+HLADR+ T cells above median levels	39	-0.588303	-2.00855	0	0.00115789	0.001
Negative signature among individuals with Monocytes/Macrophages-like cells above median levels	45	-0.495046	-1.75262	0.00179533	0.0447244	0.076
Negative signature among individuals with CD8+CD38+HLADR+ T cells above median levels	15	-0.63079	-1.70864	0.00743494	0.0474431	0.116
Negative signature among individuals with CD4+CD38+HLADR+CXCR4+ T cells above medial levels	17	-0.595433	-1.69443	0.0171756	0.0393236	0.13

## Sheet: Supplemental Table 9
Supplemental Table 9 Taxa included in the curated database and each taxa's protein detection from initial TREMBL bacteria database search
Taxa	Number of proteins detected	Percentage of protein detected
Lactobacillus	1416	50.7345
Gardnerella	758	27.1587
Escherichia	276	9.88893
Prevotella	59	2.11394
Acetobacter	28	1.00322
Chlamydia	25	0.895736
Shigella	25	0.895736
Klebsiella	18	0.64493
Bifidobacterium	14	0.501612
Komagataeibacter	14	0.501612
Azospirillum	13	0.465783
Gluconobacter	12	0.429953
Acinetobacter	11	0.394124
Sneathia	9	0.322465
Mobiluncus	8	0.286636
Paenibacillus	8	0.286636
Atopobium	6	0.214977
Jonquetella	6	0.214977
Photorhabdus	6	0.214977
Ruminococcus	5	0.179147
Firmicutes	4	0.143318
Peptoniphilus	4	0.143318
Skermanella	4	0.143318
Butyrivibrio	3	0.107488
Dickeya	3	0.107488
Eubacterium	3	0.107488
Nitrosospira	3	0.107488
Peptostreptococcus	3	0.107488
Porphyromonas	3	0.107488
Ruegeria	3	0.107488
Actinomyces	2	0.0716589
Asaia	2	0.0716589
Campylobacter	2	0.0716589
Clostridium	2	0.0716589
Enterobacter	2	0.0716589
Gluconacetobacter	2	0.0716589
Inquilinus	2	0.0716589
Megasphaera	2	0.0716589
Mycoplasma	2	0.0716589
Parascardovia	2	0.0716589
Roseburia	2	0.0716589
Roseomonas	2	0.0716589
Saccharibacter	2	0.0716589
Tanticharoenia	2	0.0716589
[Eubacterium]	1	0.0358295
Bradyrhizobium	1	0.0358295
Brenneria	1	0.0358295
Candidatus	1	0.0358295
Desulfovibrio	1	0.0358295
Dialister	1	0.0358295
Magnetospira	1	0.0358295
Peptostreptococcaceae	1	0.0358295
Pluralibacter	1	0.0358295
Pseudomonas	1	0.0358295
Pseudoramibacter	1	0.0358295
Sandarakinorhabdus	1	0.0358295
uncultured	1	0.0358295
